# Supplementary material for: Synthesis, Docking, and DFT Studies on Novel Schiff Base Sulfonamide Analogues as Selective COX-1 Inhibitors with Anti-Platelet Aggregation Activity
Source: Pharmaceuticals (Basel). 2024 May 30;17(6):710. doi: 10.3390/ph17060710 (PMC11206759; doi:10.3390/ph17060710)
Supplement: Supplementary file 1 [file pharmaceuticals-17-00710-s001.zip]

Archive with 1 entries (1 files):
- pharmaceuticals-3006882-supplementary.pdf
